# Supplementary material for: First Report of Sesame Mutants Tolerant to Severe Drought Stress during Germination and Early Seedling Growth Stages
Source: Plants (Basel). 2021 Jun 8;10(6):1166. doi: 10.3390/plants10061166 (PMC8227276; doi:10.3390/plants10061166)
Supplement: Supplementary file 1 [file plants-10-01166-s001.zip]

Archive with 1 entries (1 files):
- plants-1159937-supplementary.pdf
